# Supplementary material for: Surface Microstructural Responses of Heterogeneous Green Schist to Femtosecond Laser Grooving with Varying Process Parameters
Source: Materials (Basel). 2025 Aug 11;18(16):3751. doi: 10.3390/ma18163751 (PMC12387500; doi:10.3390/ma18163751)
Supplement: Supplementary file 1 [file materials-18-03751-s001.zip]

Archive with 1 entries (1 files):
- materials-3661926-supplementary.docx
